# Supplementary material for: Real-World Dermatologic Adverse Events of CAR T-Cell Therapy: A Decade-Wide Disproportionality Analysis of the FDA Adverse Event Reporting System
Source: Cancers (Basel). 2026 Jun 30;18(13):2128. doi: 10.3390/cancers18132128 (PMC13359831; doi:10.3390/cancers18132128)
Supplement: Supplementary file 1 [file cancers-18-02128-s001.zip]

Archive with 1 entries (1 files):
- cancers-4375996-supplementary.pdf
